# Supplementary material for: Malicious Mites—Sarcoptes scabiei in Raccoon Dogs (Nyctereutes procyonoides) in Schleswig-Holstein, Germany
Source: Pathogens. 2023 Nov 22;12(12):1379. doi: 10.3390/pathogens12121379 (PMC10745952; doi:10.3390/pathogens12121379)
Supplement: Supplementary file 1 [file pathogens-12-01379-s001.zip]

Archive with 1 entries (1 files):
- pathogens-2653210-supplementary.pdf
